# Supplementary material for: Post-Donation Evaluation: Emotional Needs for Social Connection and Social Support among Living Kidney Donors—A Systematic Review
Source: Healthcare (Basel). 2024 Jun 18;12(12):1216. doi: 10.3390/healthcare12121216 (PMC11203999; doi:10.3390/healthcare12121216)
Supplement: Supplementary file 1 [file healthcare-12-01216-s001.zip]

Archive with 1 entries (1 files):
- healthcare-3023344-supplementary.pdf
